# Supplementary material for: Convergent Evolution of Mucosal Immune Responses at the Buccal Cavity of Teleost Fish
Source: iScience. 2019 Aug 24;19:821–35. doi: 10.1016/j.isci.2019.08.034 (PMC6734174; doi:10.1016/j.isci.2019.08.034)
Supplement: Table S4. List of Selected mRNAs, Grouped According to Functional Classes (Shown in Bold), Found to be Up- and Down-regulated by Buccal Infection with Ich (14 d and 28 d), Related to Figure 3 [file mmc2.xlsx]

## Sheet: Sheet1
Gene name	GenBank	Description	E14d/C14d		E28d/C28d
	accession no.		Log2FC	FDR	Log2FC	FDR
Innate immune molecules
HP-1	XM_021595153.1	Hepcidin 1	4.549	0.0003014	2.582	0.2066
SAA	XM_021607573.1	Serum amyloid A	4.492	2.5e-07	3.383	1.128e-05
TFR	XM_021620327.1	Transferrin receptor protein	2.077	1.422e-06	0.747	0.02184
CP-L	NM_001165112.1	Cathepsin L-like cysteine protease	1.184	0.01003	0.611	0.2458
CP-B	XM_021573722.1	Cathepsin B	1.257	1.069e-06	0.517	0.02127
CP-K	XM_021559155.1	Cathepsin K	-1.134	3.767e-05	-0.265	0.3241
MRC	XM_021588692.1	Macrophage mannose receptor 1-like	4.411	7.367e-11	3.562	1.211e-08
CATH-1	NM_001124480.1	Cathelicidin 1	7.045	2.44e-06	5.552	4.739e-05
Complement activation
C3	XM_021561577.1	Complement C3	1.386	0.005999	3.175	0.005999
C5	XM_021606684.1	Complement C5	1.197	0.00719	3.834	0.00719
CFH	XM_021589949.1	Complement factor H	3.17	0.356	7.48	0.04139
C6	NM_001124621.1	Complement C6	2.037	1.967e-09	1.343	2.054e-06
C7-1	NM_001124621.1	Complement protein component C7-1	1.789	0.0003084	0.235	0.6823
C7-2	NM_001124407.1	Complement component C7-2	1.482	1.316e-09	1.5	1.211e-08
C1r	NM_001124380.1	Complement C1r	2.109	0.005116	1.461	0.06635
C8g	XM_021619864.1	Complement C8 gamma chain	1.376	0.02298	1.05	0.1406
CFD	XM_021593675.1	Complement factor D-like	1.563	5.557e-08	1.154	1.052e-05
C9	NM_001124426.1	Complement C9	-1.133	0.02706	1.29	0.01109
C1q	XM_021624859.1	Complement C1q-like protein 2	4.036	2.096e-07	2.906	3.411e-05
Cell adhesion and migration
HMCN1	XM_021591122.1	Hemicentin-1-like	-2.733	4.308e-06	-2.603	2.628e-05
CXCL-12	XM_021556640.1	Stromal cell-derived factor 1-like	-2.138	1.612e-07	-1.204	0.0001866
SELP	XM_021604837.1	P-selectin-like	0.954	0.211	1.17	0.1296
EDSN	XM_021615336.1	Endosialin-like	-2.414	6.362e-10	-0.362	0.1311
JAMB	XM_021578804.1	Junctional adhesion molecule B-like	2.105	0.04799	-0.609	0.7268
ITGA8	XM_021619556.1	Integrin alpha-8-like	-2.568	4.539e-05	-0.852	0.1871
ITGB1	XM_021620606.1	Integrin beta-1-like	-2.86	0.0002902	-1.091	0.1046
Antigen processing and presentation
CD209	XM_021592228.1	CD209 antigen	2.42	0.002599	3.103	0.00107
MHCII	XM_021556605.1	SLA class II histocompatibility antigen	-2.584	0.0006665	-1.716	0.01215
CD83	XM_021593617.1	CD83 antigen-like	1.126	9.553e-05	1.483	1.705e-05
CD8α	AF178054.1	T-cell surface glycoprotein CD8 alpha precursor	-2.143	0.0002342	-0.093	0.9006
KIF3B	XM_021573841.1	Kinesin-like protein KIF3B	1.883	0.01007	-0.42	0.7332
Sec24C	XM_021622159.1	Protein transport protein Sec24C-like	1.597	2.659e-05	0.229	0.681
KIF23	XM_021578922.1	Kinesin family member 23	1.22	2.519e-05	0.694	0.01149
CENPE	XM_021621422.1	Centromere protein E	1.064	0.002234	0.961	0.01033
Metalloproteinases
MMP-13	XM_021618131.1	Collagenase 3	5.673	2.519e-05	3.756	0.0009923
MMP-14	XM_021613808.1	Matrix metalloproteinase-14-like	1.251	0.002444	0.754	0.08085
MMP-16	XM_021620570.1	Matrix metallopeptidase 16	-1.087	2.097e-05	-0.66	0.005428
MMP-9	NM_001124370.1	Matrix metalloproteinase 9	2.095	9.811e-05	1.744	0.001379
MMP-19	XM_021569037.1	Matrix metalloproteinase-19-like	2.768	0.0001288	0.628	0.3788
MMPI	XM_021625829.1	Metalloproteinase inhibitor 2-like	1.378	0.0001747	0.165	0.6983
Mucins
MUC-5AC	XM_021617213.1	mucin-5AC-like	4.678	0.03674	5.34	0.0007649
MUC-2	XM_021567382.1	mucin-2-like	1.743	0.007775	1.022	0.1438
MUC-17	XM_021610915.1	mucin-17-like	1.341	0.01146	-1.181	0.08558
MUC-22	XM_021561766.1	mucin-22-like	-1.097	0.005296	-0.347	0.4928
MUC-5B	XM_021585525.1	mucin-5B-like	-0.092	0.8928	1.214	0.0152
MUC-1	XM_021593127.1	mucin 1	-1.169	0.06621	2.054	0.000306
Interleukin
IL-4R	XM_021622443.1	IL-4 receptor-2 precursor	1.99	1.094e-08	0.789	0.001761
IL-1R2	NM_001124355.1	Interleukin-1 receptor type II	1.847	0.0001601	1.062	0.02403
IL-15Rα	XM_021563682.1	Interleukin 15 receptor subunit alpha	1.56	0.005003	0.756	0.3338
IL-1R1	NM_001124360.1	Interleukin-1 receptor type 1	1.369	0.005056	0.249	0.7172
IL-13Rα1	XM_021614386.1	IL-13 receptor-alpha-1-a precursor	1.107	1.395e-07	0.353	0.1489
IL-13Rα2	XM_021617174.1	Interleukin 13 receptor alpha	1.076	0.00815	0.432	0.4397
IL-17D	NM_001124399.1	Interleukin 17 isoform D	-1.197	0.001612	-0.539	0.1798
IL-8	XM_021625342.1	Interleukin-8	3.092	0.0008215	1.044	0.2772
IL-1β	NM_001124347.2	Interleukin-1-beta	5.082	9.882e-05	2.47	0.018
Chemokines
CCL-13	XM_021593949.1	C-C motif chemokine 13-like	4.027	1.368e-05	3.268	0.002
CCL-4	XM_021594017.1	C-C motif chemokine 4-like	1.321	0.0004658	1.168	0.00427
CCL-25	XM_021581316.1	C-C motif chemokine 25-like	1.141	2.942e-05	0.11	0.7355
CCL-20	XM_021588982.1	C-C motif chemokine 20-like	-1.094	0.0003543	0.185	0.5965
CCL-17	XM_021603665.1	C-C motif chemokine 17-like	-1.327	0.0008421	-0.861	0.05621
CXCR-3	XM_021623817.1	C-X-C chemokine receptor type 3-like	1.414	0.04518	0.417	0.7005
CXCR-2	XM_021578730.1	C-X-C chemokine receptor type 1-like	1.048	0.02819	1.681	0.005742
CCR-8	XM_021613380.1	C-C chemokine receptor type 8-like	1.297	0.0001634	1.308	0.0004283
CCR-6	XM_021574643.1	C-C chemokine receptor type 6-like	-1.682	0.001236	-0.443	0.4714
CCR-7	XM_021557120.1	C-C chemokine receptor type 7-like	-1.603	1.522e-05	-0.237	0.5231
CCL-19	XM_021605155.1	C-C motif chemokine 19-like	3.238	3.884e-06	3.036	2.789e-05
Energy related
PFKA	XM_021609920.1	ATP-dependent 6-phosphofructokinase	2.728	0.01697	4.651	0.004349
COX6α	XM_024433795.1	Cytochrome c oxidase subunit VIa	2.234	0.021	2.417	0.03804
COX7A	XM_021582056.1	Cytochrome c oxidase subunit 7A	1.444	0.04107	1.444	0.08947
COX6B	XM_021623137.1	Cytochrome c oxidase subunit 6B	1.05	1.184e-06	0.534	0.03549
NDUFA4	XM_021570102.1	Cytochrome c oxidase subunit NDUFA4	-2.753	1.209e-05	-0.655	0.1858
GAPDH	NM_001124209.1	Glyceraldehyde 3-phosphate dehydrogenase	2.382	0.01232	3.011	0.008356
AKR1B	XM_021563505.1	Aldose reductase-like	3.134	0.00139	1.071	0.2736
ALDO	XM_021565553.1	Fructose-bisphosphate aldolase A	5.691	0.001498	6.188	0.002606
ENO	XM_021614531.1	Beta-enolase	4.813	0.0005497	4.607	0.002245
Protein metabolism
L3e	XM_021558702.1	60S ribosomal protein L3-like	1.275	8.176e-05	1.059	0.001264
UBE2D	XM_021591449.1	Ubiquitin conjugating enzyme E2 D2	1.15	2.182e-05	0.294	0.2656
UBE2T	XM_021617020.1	Ubiquitin conjugating enzyme E2 T	1.41	5.549e-06	0.804	0.01481
UBE2U	XM_021589979.1	Ubiquitin conjugating enzyme E2 U (putative)	1.619	0.0001737	0.464	0.336
S5E	XM_021560649.1	40S ribosomal protein S5	-1.072	0.001157	-1.521	0.000183
L29E	XM_021570158.1	60S ribosomal protein L29-like	-1.75	0.01999	-1.446	0.09952
PSMC3	XM_021585883.1	26S protease regulatory subunit 6A-B-like	1.902	6.597e-05	1.88	0.0002622
Calpain-3	XM_021611556.1	Calpain-3-like	2.375	0.04424	2.471	0.02514
Cell proliferation/apoptosis
CTGF	XM_021616697.1	Connective tissue growth factor-like	3.047	0.0001821	0.777	0.5674
HTRA1A	XM_021611753.1	Serine protease HTRA1A-like	-2.442	3.433e-08	-0.306	0.352
BCL2L1	XM_021567061.1	Bcl-2-like protein 1	1.107	0.0006327	-0.089	0.8544
BMF	XM_021584751.1	Bcl-2-modifying factor-like	-1.791	6.816e-10	-0.324	0.235
SOX9	XM_021558835.1	Transcription factor Sox-9-B-like	1.261	7.14e-06	0.399	0.1574
SOX2	XM_021599151.1	Transcription factor Sox-2-like	-1.144	1.176e-06	-0.58	0.007695
SOX11	XM_021584477.1	Transcription factor SOX-11-like	-1.08	0.01665	-0.01	0.9899
CASP3	XM_021606364.1	Caspase-3-like	2.956	4.069e-07	1.403	0.001593
A13	XM_021562792.1	Annexin A13-like	-1.006	0.0001601	0.273	0.3957
CD81	XM_021598624.1	CD81 antigen-like	-1.727	0.0005372	-0.923	0.06126
Globin
MSLL	XM_021598331.1	Mannose-specific lectin-like	4.141	3.396e-05	3.372	0.0004792
HP	XM_021607150.1	Haptoglobin	1.71	0.01481	3.771	0.0001102
Structural
COL-6α	XM_021578704.1	Collagen type VI alpha 3 chain	-1.867	1.106e-09	-0.178	0.5674
COL-1α	XM_024432956.1	Collagen 1a1	-3.078	1.257e-09	-0.66	0.01993
COL-3	XM_021618131.1	Collagenase 3	5.673	2.519e-05	3.756	0.0009923
COL1	XM_021560174.1	Collagen alpha-1(XXVIII) chain-like	2.607	0.0004438	0.911	0.3131
COL-2α	XR_002469112.1	Collagen alpha-1(II) chain-like	-1.818	2.714e-05	0.689	0.04698
KRT-2	XM_021610595.1	Keratin type II cytoskeletal 8-like	-1.087	0.04031	-0.282	0.6999
KRT-1	XM_021568007.1	Keratin type I cytoskeletal 13-like	-1.103	0.0001123	-0.5	0.0703
TUBα	XM_021579838.1	Tubulin alpha chain-like	1.064	2.754e-06	0.894	6.648e-05
MYH	XM_021591928.1	Myosin-8-like	7.623	0.0005858	7.625	0.003158
TPM-1	XM_021614078.1	Tropomyosin alpha-1 chain-like	2.995	0.001446	3.461	0.001661
TPM-3	XM_021560347.1	Tropomyosin alpha-3 chain	1.088	0.000255	0.463	0.1199
TNNC	XM_021567053.1	Troponin C	6.997	0.001519	7.376	0.004254
TNNT	XM_023998827.1	Troponin T	7.787	0.0004945	7.396	0.00177
TNNI	XM_021598863.1	Troponin I	8.509	0.001066	6.953	0.008287
TTN	XM_021579597.1	Titin-like	5.413	0.0006016	5.25	0.003743
Myo-2	XM_021615137.1	Myozenin-2-like	6.307	0.005759	2.301	0.1326
Myo-1	XM_021609269.1	Myozenin-1-like	4.909	0.006239	7.343	0.00304
TBCB	XM_021581957.1	Tubulin folding cofactor B	1.051	0.0001142	0.357	0.1963
Vessel
AGT	XM_021576313.1	Angiotensinogen	2.41	0.0003826	0.698	0.3982
ENPEP	XM_021585050.1	Glutamyl aminopeptidase-like	-2.748	0.0001744	-0.487	0.4371
Platelet
PLA2G7	XM_021600941.1	Platelet-activating factor acetylhydrolase-like	1.164	5.091e-05	0.466	0.1333
PTAFR	XM_021574766.1	Platelet activating factor receptor	1.03	0.02391	0.753	0.211
PECAM1	XM_021625395.1	Platelet endothelial cell adhesion molecule-like	-1.025	0.0008367	0.041	0.9425
PECAM1	XM_021625395.1	Platelet endothelial cell adhesion molecule-like	-1.025	0.0008367	0.041	0.9425
PDGFC	XM_021561406.1	Platelet derived growth factor C	-1.057	0.002695	-0.726	0.05261
F5	XM_021578882.1	Coagulation factor V-like	1.208	6.327e-05	-0.248	0.4676
Neuronal system
HTR-3	XM_021574024.1	5-hydroxytryptamine receptor 3A-like	-1.25	0.02499	-0.88	0.2088
SYTL-5	XM_021597832.1	Synaptotagmin like 5	-1.167	2.017e-05	-0.464	0.05609
SEMA-6A	XM_021605042.1	Semaphorin 6A	-1.312	0.0001246	-0.58	0.07532
SEMA--4D	XM_021622619.1	Semaphorin 4D	-1.024	3.049e-06	-0.349	0.1853
NSP-1	XM_021567895.1	Neuron-specific protein family member 1-like	-1.972	0.002917	-1.063	0.09328
Lipid metabolism
AEBP-1	XM_021601290.1	Adipocyte enhancer-binding protein 1-like	-1.461	0.01067	-0.626	0.2989
FABP-4	XM_021584874.1	Fatty acid-binding protein	1.722	0.005898	1.74	0.01444
ELOVL-7	XM_021601661.1	Elongation of very long chain fatty acids protein 7	1.66	0.001245	0.345	0.5877
ELOV-L4	XM_021621711.1	Elongation of very long chain fatty acids protein 4	1.045	0.0007375	0.077	0.8759
ELOVL-1	XM_021603377.1	Elongation of very long chain fatty acids protein 1	-1.101	0.0001832	-0.996	0.001428
LDLR	XM_021625336.1	Low-density lipoprotein receptor-like	2.6	0.005101	-0.281	0.8315
FFAR-2	XM_021595180.1	Free fatty acid receptor 2-like	3.31	0.0003488	3.166	0.0006369
Acute response
SAA-5	XM_021586448.1	Serum amyloid A-5 protein-like	5.473	3.023e-05	4.637	0.0003261
Adaptive immunity
BCR	XM_021577940.1	B-cell receptor-associated protein 29-like	3.459	0.002796	5.056	0.0003105
NC-K1	XM_021564297.1	Cytoplasmic protein NCK1-like	1.245	7.578e-05	0.556	0.1286
UBE2U	XM_021589979.1	Ubiquitin conjugating enzyme E2 U (putative)	1.619	0.0001737	0.464	0.336
IgT	AY870265.1	Immunoglobulin tau heavy chain	0.457	0.4828	2.94	6.176e-05
CD22	XM_021556579.1	B-cell receptor CD22-like	3.459	0.003	5.056	5.415e-06
pIgR	XM_021599266.1	Polymeric immunoglobulin receptor-like	1.638	0.0003841	1.299	0.009336
IgM	EF467980.1	Immunoglobulin mu heavy chain mRNA	1.192	0.406	4.155	4.147e-06
CLEC4E	XM_021562202.1	C-type lectin domain family 4 member E-like	2.825	0.01437	1.525	0.006265
IGLL-5	XM_024441481.1	Immunoglobulin lambda-like polypeptide 5	-1.72	0.007016	2.74	2.952e-05
PSMA-5	XM_021609811.1	Proteasome subunit alpha 5	1.096	1.055e-06	0.68	0.001602
VCAM-1	XM_021557902.1	Vascular cell adhesion protein 1-like	2.355	1.502e-06	1.519	0.0006795
Oxidative stress
GPX-3	XM_021583238.1	Glutathione peroxidase 3-like	1.708	0.003671	-0.169	0.8596
GPX-7	XM_021604546.1	Glutathione peroxidase 7	-1.961	1.548e-05	0.192	0.6527
GST	XM_021613697.1	Microsomal glutathione S-transferase 3-like	1.065	0.005604	1.003	0.01861
HSP90α	XM_021600917.1	Heat shock protein HSP 90-alpha 1	0.667	0.609	5.249	4.882e-07
HSPA1s	NM_001124228.1	Heat shock protein 70a	4.635	5.831e-05	3.339	0.001117
HSPD1	XM_021597402.1	Heat shock protein family D (Hsp60) member 1	1.389	0.0004943	0.735	0.06084
HSPA4	XM_021617467.1	Heat shock 70 kDa protein 4-like	1.429	6.02e-06	1.045	0.0004464
HSP70β	NM_001124745.1	Heat shock protein 70β	1.866	0.01224	2.136	0.01356
